# Supplementary material for: Effects of the CYP3A inhibitors, voriconazole, itraconazole, and fluconazole on the pharmacokinetics of osimertinib in rats
Source: PeerJ. 2023 Aug 10;11:e15844. doi: 10.7717/peerj.15844 (PMC10423561; doi:10.7717/peerj.15844)
Supplement: Supplemental Information 3 [file peerj-11-15844-s003.zip]

Archive with 1 entries (1 files):
- Raw data.xls
