# Supplementary material for: Effects of the CYP3A inhibitors, voriconazole, itraconazole, and fluconazole on the pharmacokinetics of osimertinib in rats
Source: PeerJ. 2023 Aug 10;11:e15844. doi: 10.7717/peerj.15844 (PMC10423561; doi:10.7717/peerj.15844)
Supplement: Supplemental Information 3 [file peerj-11-15844-s003.zip › Raw data.xls]

## Sheet: LLOQ and carry over
TEM (°C):	550		A:0.2% FA	B: ACN		T(min)	B%		IS integration parameters				integration parameters
GS1 (PSI):	50		T (min)	Position		0.5	20		Noise Percentages:		0.4		Noise Percentages:		0.4
GS2 (PSI):	55		0	A		1	40		Baseline Sub. Windows:		2.0 min		Baseline Sub. Windows:		2.0 min
	Osi	Nilo	1.6	B		2	90		Peaking Spliting:		1 points		Peaking Spliting:		1 points
DP	53	151	2.3	A		3	90		Gaussian Smooth Width:		1 points		Gaussian Smooth Width:		1 points
CE	35	41	Injection Volume	5.00 µl		3.1	20
												Sample	Retention Time	Area ratio
												STD-1	1.83	0.182
												STD-1	1.83	0.195
												STD-1	1.83	0.157
												STD-1	1.83	0.178
												AVERAGE		0.178
												SD		0.0157692
												CV (%)		8.85908
LLOQ
batch number	B-LLOQ (ng/ml)	RE (%)
	2.008
/	2.2842	13.755
	2.2328	11.1952
	2.2813	13.6106
	2.3142	15.249
	2.4252	20.7769
	2.1151	5.33367
AVERAGE		2.27547
SD		0.101556
CV (%)		4.4631
RE (%)		13.3201
n		6
carry over
Area of Osimertinib				Area of IS
ULOQ	blank	LLOQ	%		blank	%
500 ng/ml		2ng/ml		9.98 ng/ml
4102158	591	19932	0.296508	110152	119	0.108033
4230320	697	19825	0.351576	88834	76	0.0855528
4034307	774	19628	0.394335	92908	70	0.0753434
4274676	1227	20634	0.59465	89269	113	0.126584
4431464	1176	19950	0.589474	96090	86	0.0894994
4247017	821	19020	0.431651	95770	159	0.166023

## Sheet: accuracy and precision
TEM (°C):	550		A:0.2% FA	B: ACN		T(min)	B%		IS integration parameters				integration parameters
GS1 (PSI):	50		T (min)	Position		0.5	20		Noise Percentages:		0.4		Noise Percentages:		0.4
GS2 (PSI):	55		0	A		1	40		Baseline Sub. Windows:		2.0 min		Baseline Sub. Windows:		2.0 min
	Cer	Nilo	1.2	B		2	90		Peaking Spliting:		2 points		Peaking Spliting:		2 points
DP	139	151	2.6	A		3	90		Gaussian Smooth Width:		1 points		Gaussian Smooth Width:		1 points
CE	43	41	Injection Volume	5.00 µl		3.1	20
accuracy and precision
batch number	B-LLOQ (ng/ml)	RE (%)	B-LQC (ng/ml)	RE (%)	B-MQC (ng/ml)	RE (%)	B-HQC(ng/ml)	RE (%)
	2.008		5.02		200.8		401.6
2	1.973	-1.74303	5.2233	4.0498	196.642	-2.07062	344.502	-14.2177
	1.779	-11.4044	5.1739	3.06574	182.044	-9.34059	345.676	-13.9253
	2.061	2.63944	5.4411	8.38845	195.731	-2.5244	352.661	-12.186
	2.0799	3.58068	5.3086	5.749	194.955	-2.91066	342.774	-14.6478
	1.8862	-6.06574	5.4412	8.39044	198.658	-1.06683	355.536	-11.4702
	1.6631	-17.1763	5.3923	7.41633	183.13	-8.79985	364.722	-9.18277
AVERAGE		1.90703		5.33007		191.86		350.978
SD		0.163872		0.113842		7.29674		8.36486
CV (%)		8.59304		2.13585		3.80316		2.3833
RE (%)		-5.02822		6.17663		-4.45216		-12.605
n		6		6		6		6
TEM (°C):	550		A:0.2% FA	B: ACN		T(min)	B%		IS integration parameters				integration parameters
GS1 (PSI):	50		T (min)	Position		0.5	20		Noise Percentages:		0.4		Noise Percentages:		0.4
GS2 (PSI):	55		0	A		1	40		Baseline Sub. Windows:		2.0 min		Baseline Sub. Windows:		2.0 min
	Osi	Nilo	1.2	B		2	90		Peaking Spliting:		2 points		Peaking Spliting:		2 points
DP	53	151	2.6	A		3	90		Gaussian Smooth Width:		1 points		Gaussian Smooth Width:		1 points
CE	35	41	Injection Volume	5.00 µl		3.1	20
accuracy and precision
batch number	B-LLOQ (ng/ml)	RE (%)	B-LQC (ng/ml)	RE (%)	B-MQC (ng/ml)	RE (%)	B-HQC(ng/ml)	RE (%)
	2.008		5.02		200.8		401.6
2	1.8012	-10.2988	5.5279	10.1175	198.399	-1.19572	362.863	-9.64577
	1.8211	-9.30777	5.5789	11.1335	201.371	0.284612	356.724	-11.1742
	2.1358	6.36454	5.8478	16.49	210.304	4.73287	365.265	-9.04753
	2.1412	6.63347	5.414	7.84861	206.399	2.78855	341.854	-14.877
	1.9519	-2.79382	5.3229	6.03386	213.847	6.49736	362.746	-9.6747
	1.8824	-6.25498	5.5652	10.8606	199.131	-0.831125	341.868	-14.8736
AVERAGE		1.9556		5.54278		204.909		355.22
SD		0.151143		0.178884		6.31639		10.7252
CV (%)		7.72872		3.22733		3.08254		3.01933
RE (%)		-2.60956		10.414		2.04609		-11.5488
n		6		6		6		6
TEM (°C):	550		A:0.2% FA	B: ACN		T(min)	B%		IS integration parameters				integration parameters
GS1 (PSI):	50		T (min)	Position		0.5	20		Noise Percentages:		0.4		Noise Percentages:		0.4
GS2 (PSI):	55		0	A		1	40		Baseline Sub. Windows:		2.0 min		Baseline Sub. Windows:		2.0 min
	Cri	Nilo	1.2	B		2	90		Peaking Spliting:		2 points		Peaking Spliting:		2 points
DP	110	151	2.6	A		3	90		Gaussian Smooth Width:		1 points		Gaussian Smooth Width:		1 points
CE	32	41	Injection Volume	5.00 µl		3.1	20
accuracy and precision
batch number	B-LLOQ (ng/ml)	RE (%)	B-LQC (ng/ml)	RE (%)	B-MQC (ng/ml)	RE (%)	B-HQC(ng/ml)	RE (%)
	2.02		5.05		202		404
2	2.0691	2.43069	5.1937	2.84554	206.801	2.37668	402.591	-0.348738
	1.7188	-14.9109	5.1088	1.16436	201.338	-0.327673	402.061	-0.479926
	1.8662	-7.61386	5.0307	-0.382178	207.425	2.68545	422.403	4.55522
	2.0816	3.0495	5.7005	12.8812	218.663	8.24911	403.33	-0.165718
	1.943	-3.81188	5.8755	16.3465	221.624	9.71485	413.01	2.23032
	1.7484	-13.4455	5.3786	6.50693	201.704	-0.146584	413.859	2.44045
AVERAGE		1.90452		5.3813		209.592		409.543
SD		0.155086		0.340147		8.60108		8.23335
CV (%)		8.14307		6.32091		4.10371		2.01038
RE (%)		-5.717		6.5604		3.75864		1.37193
n		6		6		6		6

## Sheet: extraction recovermatrix effect
extraction recovery of analytical samples
Osimertinib	area of B-LQC	area of ExB-LQC	area of B-MQC	area of ExB-MQC	area of B-HQC	area of ExB-HQC
1	52960	/	/	1954587	3426568	3671170
2	52759	51707	1886584	2010272	3461826	3473654
3	/	51290	1904076	1919752	3499192	3339802
4	52217	52987	1914664	1931792	3368882	3481103
5	52008	55905	1924634	/	/	/
6	55328	51623	1826309	2008255	3300699	3504933
average area	53054.4	52702.4	1.89125e+06	1.96493e+06	3.41143e+06	3.49413e+06
SD	1328.69	1903.18	38943.3	42364.8	78330.7	118180
CV (%)	2.50438	3.61119	2.05913	2.15605	2.29612	3.38224
recovery-1 (%)	100.489		/		98.0663
recovery-2 (%)	100.107		96.0127		99.0754
recovery-3 (%)	/		96.9029		100.145
recovery-4 (%)	99.079		97.4418		96.4154
recovery-5 (%)	98.6824		97.9492		/
recovery-6 (%)	104.982		92.9452		94.4641
average recovery (%)	100.668		96.2503		97.6332
sum recovery (%)	98.1838
SD	2.52111		1.98192		2.24178
CV (%)	2.50438		2.05913		2.29612
sum CV (%)	2.28654
matrix effect
test date	20210915			batch number	/
number	area	number	area	number	area	number	area	number	area	number	area
ExB-LQC1	/	PS-LQC1	47653	ExB-MQC1	888151	PS-MQC1	788574	ExB-HQC1	3671170	PS-HQC1	3427559
ExB-LQC2	51707	PS-LQC2	47355	ExB-MQC2	873708	PS-MQC2	832818	ExB-HQC2	3473654	PS-HQC2	3375276
ExB-LQC3	51290	PS-LQC3	48906	ExB-MQC3	872523	PS-MQC3	811839	ExB-HQC3	3339802	PS-HQC3	3449451
ExB-LQC4	52987	PS-LQC4	/	ExB-MQC4	862433	PS-MQC4	817070	ExB-HQC4	3481103	PS-HQC4	3432010
ExB-LQC5	55905	PS-LQC5	50371	ExB-MQC5	899276	PS-MQC5	845760	ExB-HQC5	/	PS-HQC5	/
ExB-LQC6	51623	PS-LQC6	47851	ExB-MQC6	/	PS-MQC6	883028	ExB-HQC6	3504933	PS-HQC6	3465705
averge			48427.2				829848				3.43e+06
matrix factor	/			matrix factor	1.07026			matrix factor	1.07031
	1.06773				1.05285				1.01273
	1.05912				1.05143				0.973703
	1.09416				1.03927				1.0149
	1.15441				1.08366				/
	1.06599				/				1.02185
IS
number	area	number	area	number	area	number	area	number	area	number	area
ExB-LQC1	/	PS-LQC1	82761	ExB-MQC1	88886	PS-MQC1	84980	ExB-HQC1	96364	PS-HQC1	83771
ExB-LQC2	84353	PS-LQC2	78373	ExB-MQC2	85007	PS-MQC2	82952	ExB-HQC2	86049	PS-HQC2	88999
ExB-LQC3	79495	PS-LQC3	80804	ExB-MQC3	91093	PS-MQC3	88391	ExB-HQC3	89484	PS-HQC3	85451
ExB-LQC4	87311	PS-LQC4	/	ExB-MQC4	86312	PS-MQC4	87423	ExB-HQC4	95361	PS-HQC4	85917
ExB-LQC5	85340	PS-LQC5	80917	ExB-MQC5	82758	PS-MQC5	88868	ExB-HQC5	/	PS-HQC5	/
ExB-LQC6	86860	PS-LQC6	83884	ExB-MQC6	82052	PS-MQC6	85238	ExB-HQC6	86563	PS-HQC6	88458
averge			81347.8				86308.7				86519.2
matrix factor	/			matrix factor	1.02986			matrix factor	1.11379
	1.03694				0.984918				0.994565
	0.977224				1.05543				1.03427
	1.0733				1.00004				1.10219
	1.04908				0.958861				/
	1.06776				0.950681				1.00051
internal standard normalized matrix factor	/			internal standard normalized matrix factor	1.03922			internal standard normalized matrix factor	0.960966
	1.02969				1.06897				1.01826
	1.0838				0.996203				0.941442
	1.01943				1.03923				0.920798
	1.10041				1.13016				/
	0.998343				/				1.02133
average	1.04633			average	1.05476			average	0.972559
SD	0.0436809			SD	0.0494936			SD	0.0454121
CV (%)	4.17466			CV (%)	4.69242			CV (%)	4.66934

## Sheet: Dilution integrity 
Dilution
Osimertinib	ULOQ(ng/ml)	Relative Stability
	502
1	443.602	88.367
2	462.047	92.0413
3	430.909	85.8384
4	454.138	90.4658
5	445.36	88.7172
6	448.734	89.3893
AVERAGE	447.465	89.1365
SD	10.5094	2.09352
CV (%)	2.34866	2.34866
RE (%)	-10.8635

## Sheet: Stability
Stability of B-LQC & B-MQC & B-HQC at ROOM(6h)										Stability of B-LQC & B-MQC & B-HQC at AUTO(24h)										Stability of B-LQC & B-MQC & B-HQC at -30℃(30 day)										Stability of B-LQC & B-MQC & B-HQC after RTF(-30℃30 day)
Osimertinib	B-LQC (ng/ml)	RE (%)		B-MQC (ng/ml)	RE (%)		B-HQC(ng/ml)	RE (%)		Osimertinib	B-LQC (ng/ml)	RE (%)		B-MQC (ng/ml)	RE (%)		B-HQC(ng/ml)	RE (%)		Osimertinib	B-LQC (ng/ml)	RE (%)		B-MQC (ng/ml)	RE (%)		B-HQC(ng/ml)	RE (%)		test date	B-LQC (ng/ml)	RE (%)		B-MQC (ng/ml)	RE (%)		B-HQC(ng/ml)	RE (%)
	5.02			200.8			401.6				5.02			200.8			401.6				5.02			200.8			401.6			20211019	5.02			200.8			401.6
B-LQC-1	5.6037	11.6275	B-MQC-1	216.071	7.60503	B-HQC-1	377.115	-6.09686		B-LQC-1	4.3786	-12.7769	B-MQC-1	197.464	-1.6615	B-HQC-1	390.297	-2.81439		B-LQC-1	4.4238	-11.8765	B-MQC-1	209.233	4.1996	B-HQC-1	399.145	-0.611205		B-LQC-1	4.922	-1.95219	B-MQC-1	193.98	-3.39666	B-HQC-1	364.567	-9.22146
B-LQC-2	5.4442	8.4502	B-MQC-2	223.044	11.0779	B-HQC-2	369.838	-7.90891		B-LQC-2	4.672	-6.93227	B-MQC-2	210.661	4.91076	B-HQC-2	379.322	-5.54741		B-LQC-2	4.3194	-13.9562	B-MQC-2	195.599	-2.59009	B-HQC-2	404.796	0.795692		B-LQC-2	5.1595	2.77888	B-MQC-2	202.744	0.968078	B-HQC-2	360.312	-10.281
B-LQC-3	5.2426	4.43426	B-MQC-3	207.361	3.26738	B-HQC-3	412.422	2.69462		B-LQC-3	4.9204	-1.98406	B-MQC-3	197.224	-1.78073	B-HQC-3	369.655	-7.95441		B-LQC-3	4.5734	-8.89641	B-MQC-3	197.669	-1.55921	B-HQC-3	380.134	-5.34509		B-LQC-3	5.5559	10.6753	B-MQC-3	194.568	-3.10354	B-HQC-3	356.151	-11.3171
B-LQC-4	5.2907	5.39243	B-MQC-4	198.154	-1.31768	B-HQC-4	390.571	-2.74631		B-LQC-4	4.7611	-5.15737	B-MQC-4	184.994	-7.87146	B-HQC-4	398.946	-0.660956		B-LQC-4	4.5466	-9.43028	B-MQC-4	193.719	-3.52649	B-HQC-4	404.805	0.798008		B-LQC-4	5.6529	12.6076	B-MQC-4	189.049	-5.85194	B-HQC-4	373.442	-7.01148
AVERAGE	5.3953	7.4761	AVERAGE	211.158	5.15817	AVERAGE	387.486	-3.51437		AVERAGE	4.68302	-6.71265	AVERAGE	197.586	-1.60073	AVERAGE	384.555	-4.24429		AVERAGE	4.4658	-11.0398	AVERAGE	199.055	-0.869049	AVERAGE	397.22	-1.09065		AVERAGE	5.32257	6.02739	AVERAGE	195.085	-2.84602	AVERAGE	363.618	-9.45774
SD	0.163381		SD	10.7849		SD	18.7111			SD	0.227478		SD	10.4826		SD	12.7731			SD	0.117336		SD	6.9744		SD	11.6983			SD	0.341862		SD	5.67385		SD	7.396
CV (%)	3.02821		CV (%)	5.10753		CV (%)	4.82884			CV (%)	4.8575		CV (%)	5.30532		CV (%)	3.32154			CV (%)	2.62744		CV (%)	3.50375		CV (%)	2.94505			CV (%)	6.42287		CV (%)	2.9084		CV (%)	2.034

## Sheet: Conc.
Time	Sample	Conc.		Time	Sample	Conc.		Time	Sample	Conc.		Time	Sample	Conc.
0.25	Con1-1	5.0355		0.25	vor1-1	5.3526		0.25	Itr1-1	12.1297		0.25	Flu1-1	13.8632
0.5	Con1-2	8.2811		0.5	vor1-2	19.7763		0.5	Itr1-2	10.4187		0.5	Flu1-2	23.353
1	Con1-3	18.3032		1	vor1-3	19.0281		1	Itr1-3	8.2895		1	Flu1-3	33.889
2	Con1-4	21.9391		2	vor1-4	28.9723		2	Itr1-4	16.8067		3	Flu1-5	34.1181
3	Con1-5	26.2339		3	vor1-5	42.1519		3	Itr1-5	21.0053		4	Flu1-6	30.1745
4	Con1-6	23.3182		4	vor1-6	41.469		4	Itr1-6	24.3144		5	Flu1-7	25.9901
5	Con1-7	18.2646		5	vor1-7	27.7459		5	Itr1-7	27.0392		6	Flu1-8	24.7055
6	Con1-8	16.055		6	vor1-8	35.4312		6	Itr1-8	27.5418		8	Flu1-9	18.8994
8	Con1-9	9.5939		8	vor1-9	20.9535		8	Itr1-9	24.0911		12	Flu1-10	8.5799
12	Con1-10	3.1238		12	vor1-10	10.8434		24	Itr1-11	1.7983		24	Flu1-11	1.2033
24	Con1-11	0.3493		24	vor1-11	0.9533		0.25	Itr2-1	5.2753		48	Flu1-12	0.3201
48	Con1-12	0.1948		48	vor1-12	0.0227		0.5	Itr2-2	2.137		0.25	Flu2-1	7.8097
0.25	Con2-1	8.0671		0.25	vor2-1	7.2019		1	Itr2-3	14.402		0.5	Flu2-2	11.781
0.5	Con2-2	12.1988		0.5	vor2-2	35.8513		2	Itr2-4	19.1571		1	Flu2-3	19.1216
1	Con2-3	26.2008		1	vor2-3	38.47		5	Itr2-7	22.7144		2	Flu2-4	33.0063
2	Con2-4	34.4763		2	vor2-4	40.5898		6	Itr2-8	15.763		3	Flu2-5	39.5899
4	Con2-6	32.976		3	vor2-5	68.6321		8	Itr2-9	10.4766		4	Flu2-6	43.6983
5	Con2-7	24.2861		4	vor2-6	35.6688		12	Itr2-10	4.7714		5	Flu2-7	33.9054
6	Con2-8	19.5716		5	vor2-7	28.7864		24	Itr2-11	0.7083		8	Flu2-9	29.246
8	Con2-9	12.9324		6	vor2-8	22.8434		48	Itr2-12	0.2444		12	Flu2-10	18.5501
12	Con2-10	5.2228		8	vor2-9	15.9897		0.25	Itr4-1	10.1717		24	Flu2-11	2.0928
24	Con2-11	0.667		12	vor2-10	7.3402		0.5	Itr4-2	22.1484		48	Flu2-12	0.2978
48	Con2-12	0.7004		48	vor2-12	0.021		1	Itr4-3	30.439		0.25	Flu3-1	15.8697
0.25	Con3-1	11.9979		0.25	vor3-1	17.8367		2	Itr4-4	37.1482		0.5	Flu3-2	29.3217
0.5	Con3-2	19.9452		2	vor3-4	38.9958		3	Itr4-5	31.5023		2	Flu3-4	43.3299
1	Con3-3	25.1352		3	vor3-5	46.961		4	Itr4-6	27.9801		3	Flu3-5	53.0362
2	Con3-4	31.6327		4	vor3-6	44.311		5	Itr4-7	26.9275		4	Flu3-6	40.9109
4	Con3-6	28.9864		5	vor3-7	35.6992		6	Itr4-8	19.3207		5	Flu3-7	36.7921
5	Con3-7	21.3664		6	vor3-8	29.124		8	Itr4-9	13.0808		6	Flu3-8	33.9688
6	Con3-8	16.4633		8	vor3-9	16.5811		12	Itr4-10	7.383		8	Flu3-9	22.772
8	Con3-9	12.4752		12	vor3-10	9.397		24	Itr4-11	1.0943		12	Flu3-10	14.3797
12	Con3-10	5.1031		24	vor3-11	0.6206		48	Itr4-12	0.2377		24	Flu3-11	2.1757
24	Con3-11	0.5088		48	vor3-12	0.0214		0.25	Itr6-1	6.8678		48	Flu3-12	0.2766
48	Con3-12	0.4734		0.25	vor5-1	4.8985		0.5	Itr6-2	16.6843		0.25	Flu4-1	13.9693
0.25	Con4-1	12.3992		0.5	vor5-2	14.3271		1	Itr6-3	33.8875		0.5	Flu4-2	19.6777
0.5	Con4-2	25.0283		1	vor5-3	33.1695		2	Itr6-4	40.9321		1	Flu4-3	43.6345
1	Con4-3	30.7301		2	vor5-4	38.1757		3	Itr6-5	36.1321		2	Flu4-4	52.7098
2	Con4-4	35.6775		3	vor5-5	57.3663		4	Itr6-6	44.819		3	Flu4-5	44.6875
3	Con4-5	35.2853		4	vor5-6	47.042		5	Itr6-7	37.2495		5	Flu4-7	36.0299
4	Con4-6	24.7725		24	vor5-11	0.9859		6	Itr6-8	36.8386		6	Flu4-8	33.4876
5	Con4-7	15.8646		48	vor5-12	0.0175		8	Itr6-9	14.9473		8	Flu4-9	29.987
6	Con4-8	19.3728		0.25	vor7-1	2.4941		12	Itr6-10	15.6848		12	Flu4-10	11.6627
8	Con4-9	13.8057		0.5	vor7-2	11.6759		24	Itr6-11	1.3499		24	Flu4-11	2.0711
12	Con4-10	5.7188		1	vor7-3	28.6224		48	Itr6-12	<0		48	Flu4-12	0.1953
24	Con4-11	0.7089		2	vor7-4	41.2889		0.25	Itr7-1	11.7305		0.25	Flu6-1	6.9472
48	Con4-12	0.4193		3	vor7-5	56.5991		0.5	Itr7-2	30.3462		0.5	Flu6-2	16.794
0.25	Con7-1	13.8718		4	vor7-6	44.2607		1	Itr7-3	45.2843		1	Flu6-3	27.3258
0.5	Con7-2	32.7573		5	vor7-7	40.3331		3	Itr7-5	51.4671		2	Flu6-4	41.4588
3	Con7-5	34.9419		6	vor7-8	31.9865		4	Itr7-6	54.5176		3	Flu6-5	42.8569
4	Con7-6	29.2813		8	vor7-9	24.0105		5	Itr7-7	33.4298		4	Flu6-6	47.3974
6	Con7-8	18.6199		12	vor7-10	13.0579		6	Itr7-8	35.6134		5	Flu6-7	41.3316
8	Con7-9	10.045		24	vor7-11	0.6046		8	Itr7-9	20.7712		6	Flu6-8	31.5108
12	Con7-10	4.6277		48	vor7-12	0.0218		12	Itr7-10	14.0559		8	Flu6-9	27.5135
24	Con7-11	0.6284		0.25	vor8-1	5.5799		24	Itr7-11	1.8024		12	Flu6-10	14.867
48	Con7-12	0.3749		0.5	vor8-2	10.5365		48	Itr7-12	<0		24	Flu6-11	1.3939
0.25	Con8-1	28.7327		1	vor8-3	35.351		0.25	Itr8-1	10.5743		48	Flu6-12	0.2621
2	Con8-4	36.9736		2	vor8-4	41.9843		1	Itr8-3	25.8221		0.5	Flu7-2	27.828
3	Con8-5	40.0318		3	vor8-5	38.724		2	Itr8-4	39.3171		1	Flu7-3	28.8708
4	Con8-6	36.5285		4	vor8-6	36.2056		3	Itr8-5	36.7369		2	Flu7-4	42.3543
5	Con8-7	34.3735		5	vor8-7	34.059		4	Itr8-6	37.4241		3	Flu7-5	40.6755
6	Con8-8	27.8071		6	vor8-8	26.6485		5	Itr8-7	29.0076		4	Flu7-6	38.8648
8	Con8-9	21.2695		8	vor8-9	17.4439		6	Itr8-8	21.2417		5	Flu7-7	31.0392
12	Con8-10	11.9408		12	vor8-10	10.3144		8	Itr8-9	12.2566		6	Flu7-8	27.5017
24	Con8-11	1.6351		24	vor8-11	0.549		12	Itr8-10	8.0347		8	Flu7-9	24.2163
48	Con8-12	0.3595		48	Itr8-12	<0		24	Itr8-11	1.057		12	Flu7-10	14.7773
								48	Itr8-12	<0		24	Flu7-11	2.1592
												48	Flu7-12	0.2771
